# Supplementary material for: Identification of an autophagy-related 12-lncRNA signature and evaluation of NFYC-AS1 as a pro-cancer factor in lung adenocarcinoma
Source: Front Genet. 2022 Aug 11;13:834935. doi: 10.3389/fgene.2022.834935 (PMC9466988; doi:10.3389/fgene.2022.834935)
Supplement: Supplementary file 1 [file Table1.XLS]

gene	conMean	treatMean	logFC	pValue	fdr
ATG16L1	4.05609212962963	6.95216241247485	0.77737136403963	1.57350815211501e-27	3.28688369552913e-26
ATG9B	0.298535705925926	1.18624043171026	1.99042105207454	6.81820703127368e-11	1.99585624958457e-10
ATIC	10.375422037037	26.8095543239437	1.36957721487658	1.40686143232615e-30	2.64489949277316e-28
BAK1	8.6150235	16.0422147162978	0.896946690615325	3.21745234652419e-18	2.08579669360879e-17
BIRC5	0.82005435	11.8030212927565	3.8472928631633	6.38810698478835e-30	4.43895473623784e-28
BIRC6	4.39314340740741	6.4660657665996	0.557634586485188	5.09158598636607e-05	7.84605053636739e-05
BNIP3	7.40964401851852	18.3780100482897	1.31050442365346	8.7875607100289e-21	7.18287571080623e-20
CAPN1	27.3568894444444	39.8654864245473	0.5432360714148	1.15617177641692e-12	4.26196654836041e-12
CAPN10	1.9504197537037	3.07646399678068	0.65748846642625	4.42155560848988e-09	1.06570827486679e-08
CASP1	12.8362044444444	7.46453844466801	-0.782093711002257	2.25623156495024e-16	1.14640955192066e-15
CASP3	8.07621798148148	14.5275587082495	0.847040529416387	9.53514809021947e-24	9.95893244978478e-23
CASP8	4.30889272222222	6.42955276358149	0.577401207550897	1.35175188610325e-12	4.88710297283483e-12
CCL2	62.4658055925926	24.0978247509054	-1.37416373620729	1.6654159383949e-06	2.89905737424297e-06
CD46	36.3583485185185	62.449820221328	0.78041074822481	1.06163818581352e-15	5.11764048546005e-15
CDKN1A	71.730712037037	41.0349011026157	-0.805739475505369	6.17729568256551e-07	1.12750639642943e-06
CDKN2A	0.513271896296296	6.64278217613682	3.69399243323464	1.10828524838828e-13	4.52951362384775e-13
CFLAR	12.7972695740741	8.9558596277666	-0.514932208603	7.28338604438106e-11	2.04369638260245e-10
CHMP4B	85.5894785185185	129.921568430584	0.602135591452989	8.59481336903209e-19	5.98453671621494e-18
CX3CL1	33.9979023148148	17.3899273279678	-0.967193830531042	1.2306601417294e-10	3.35310299485692e-10
DAPK1	20.7073871111111	10.7865411599598	-0.940913202958992	1.12111212749957e-18	7.52746714178283e-18
DAPK2	5.49538853703704	1.5851827084507	-1.79357235150616	2.22137246357594e-27	3.79652748320252e-26
DDIT3	10.6701604074074	18.8897067927565	0.824018443544762	3.36491362727452e-06	5.69913299033883e-06
DLC1	32.4391551851852	7.5991902665996	-2.09381864268399	4.78836115464063e-28	1.30542638196483e-26
DRAM1	69.1660233333333	37.1096825895372	-0.898267850484924	8.14474519176545e-17	4.64003665470274e-16
EIF4EBP1	13.4660368333333	44.8984243199195	1.73733949932362	1.98613243870221e-16	1.03720249576671e-15
EIF4G1	40.631375	60.8040926720322	0.581574246107531	4.03626203544003e-12	1.33125835554864e-11
ERBB2	16.3484308703704	34.9906137062374	1.09781579661005	2.07308930911144e-14	8.85774522983979e-14
FADD	3.89907035185185	6.80341323319919	0.803128533910605	1.59070677060632e-21	1.35933124033631e-20
FKBP1B	4.51255105555556	2.5640567527163	-0.815515060063714	1.53800598914238e-16	8.50426841055198e-16
FOS	292.176994444444	103.639294301811	-1.49527148998233	2.41910399590887e-12	8.42206576353458e-12
FOXO1	9.22614342592593	5.56599326317907	-0.72908855763727	1.25622832971805e-15	5.90427314967484e-15
FOXO3	11.3218011296296	7.34252008651911	-0.62475627531469	3.48567840823671e-12	1.1701920370509e-11
GABARAPL1	33.5640374074074	18.112109082495	-0.889961715420664	1.7546825459206e-23	1.73621220333196e-22
GAPDH	217.532122222222	786.738186780684	1.85465515646727	5.50459564380798e-28	1.30542638196483e-26
GRID1	0.770691214814815	0.306252576237425	-1.33143096532161	4.22023886531259e-22	3.96702453339383e-21
GRID2	0.0350496455	0.0234540151710262	-0.579564928911406	2.19026953112797e-13	8.76107812451188e-13
HDAC1	19.0177153703704	34.9412573843058	0.87758758226174	7.14219069675668e-26	1.03287065460789e-24
HGS	6.57290353703704	11.1139690261569	0.757771407180298	4.38818580456141e-19	3.1729958894521e-18
HIF1A	28.5691646296296	51.3418600885312	0.845676712856923	7.06821570305127e-11	2.01337053359642e-10
HSP90AB1	276.363424074074	489.689483541248	0.825300521684447	1.29162846222525e-21	1.15631500427784e-20
HSPA5	125.540977222222	257.745082092555	1.03778655635492	2.13564203218468e-27	3.79652748320252e-26
HSPB8	35.3546501851852	9.7564964971831	-1.85746490245585	7.3033488900828e-30	4.43895473623784e-28
IFNG	0.331310406296296	0.908772946921529	1.4557363697147	0.00478533098306211	0.00620442913665984
IKBKB	5.07971025925926	7.72762059758551	0.605278054317227	8.02612022631254e-06	1.31209617612762e-05
IKBKE	2.34430274074074	5.70185799637827	1.28227321981395	7.44984480648193e-24	8.23865190363884e-23
ITGB4	10.9322034444444	36.4366546078471	1.73680629246222	1.20897124145485e-10	3.34244990284576e-10
ITPR1	5.3430975	3.68788396076459	-0.534883081377314	6.84441095400392e-13	2.57349851870547e-12
MAP1LC3C	4.87714194444444	2.13135259187123	-1.19426668181033	3.40291320382646e-16	1.68354653241941e-15
MBTPS2	2.16546390740741	3.38617105593561	0.644978727636719	3.86244909025388e-15	1.77107421699446e-14
MLST8	6.38869696296296	9.70930980885312	0.603847035134672	1.68587865670004e-17	1.02240383051486e-16
MTOR	4.4755637962963	6.48697972837022	0.535477497252214	6.9005668203722e-11	1.99585624958457e-10
NKX2-3	0.0357390662962963	0.324737540040241	3.18370032275722	0.158394149087093	0.181573780660814
NLRC4	4.81728396296296	1.29091919376258	-1.8998212718448	9.44458454518689e-30	4.43895473623784e-28
NRG1	1.01631982222222	0.384775206798793	-1.40126672397526	4.84135374828953e-24	5.6885906542402e-23
NRG2	0.264183189074074	0.169351076975855	-0.641521504058899	4.20684458187358e-11	1.25537584347973e-10
NRG3	0.395237625740741	0.0671777034869215	-2.55666591274304	5.55500588070139e-28	1.30542638196483e-26
P4HB	110.375161481481	259.497783722334	1.23330666852156	1.96668659777988e-28	7.39474160765235e-27
PARP1	13.4472108888889	29.1403121770624	1.11570936118523	3.54914756844073e-26	5.56033119055714e-25
PELP1	7.58135714814815	10.7693101287726	0.506397799985454	1.55458354921181e-09	3.94948253043e-09
PPP1R15A	92.0859481481481	28.1151523501006	-1.71163316055417	6.34794548174712e-25	8.52438393263185e-24
PRKCQ	4.1965957962963	1.59792028895372	-1.39302407148419	1.2203251765887e-24	1.5294742213245e-23
PTK6	3.03161064814815	10.6850390325956	1.81743579399517	4.55549514899972e-15	2.03912640002845e-14
RHEB	16.9091824074074	29.0175602857143	0.779119322530171	8.03301428890238e-18	5.03402228771216e-17
RPS6KB1	3.85089462962963	6.03164710060362	0.647358374092851	2.9178877609534e-14	1.21902866457609e-13
SPHK1	2.53420082962963	3.93601963863179	0.635206559674183	0.00573478649674678	0.00738451959855065
SQSTM1	34.9635177777778	51.2097860301811	0.550569185344089	0.000132922002683547	0.000198328067496086
TMEM74	0.0366316467592593	0.204953051774648	2.48413100870288	2.32136991786445e-05	3.69845376744506e-05
TNFSF10	62.8336568148148	44.3612168832998	-0.502238604030554	4.55683230231453e-07	8.74167829423604e-07
TP53	10.9817717037037	17.1217741267606	0.640721373879841	5.74396650188302e-08	1.24122494523449e-07
TUSC1	7.48407057407407	5.28954953561368	-0.500678297190434	1.83333428914615e-12	6.50314804451842e-12
ULK1	5.70367275925926	9.50391811629779	0.7366311948227	8.67056592166873e-12	2.67223998897331e-11
ULK2	4.13562388888889	2.42639289758551	-0.769291806738671	1.63071127183118e-19	1.27739049626776e-18
ULK3	7.20697833333333	11.6302825915493	0.690419738484587	4.45360938697869e-13	1.74433034323332e-12
USP10	10.1308679444444	14.3311811589537	0.500399739898749	1.98784836482796e-14	8.6910579671548e-14
VEGFA	15.8084224074074	23.1925957263581	0.552970894194084	0.0204510231316362	0.0246461047996641
WIPI2	7.72056431481481	11.0378000603622	0.515674451231949	2.76662550605216e-17	1.62539248480564e-16
